# Supplementary material for: Supplemental carnitine affects the microRNA expression profile in skeletal muscle of obese Zucker rats
Source: BMC Genomics. 2014 Jun 21;15(1):512. doi: 10.1186/1471-2164-15-512 (PMC4078242; doi:10.1186/1471-2164-15-512)
Supplement: Supplementary file 1 — Additional file 1: Differentially expressed miRNAs by supplemental carnitine in skeletal muscle of obese Zucker rats. Spreadsheet contains all differentially expressed miRNAs by carnitine with an adjusted P-value < 0.05. (XLSX 24 KB) [file 12864_2013_6173_MOESM1_ESM.xlsx]

## Sheet: Table S1
Table S1 Differentially expressed miRNAsby carnitine in skeletal muscle of obese Zucker (adj. P-value ˂ 0.05)
ProbeID	Annotation	log2FC	FC	P-Value	adj.P-Val
					Benjamini Hochberg FDR
148278	rno-miR-138-2-3p	0.682242	1.60463	0.00280947	0.023325
10925	rno-miR-10b-5p	0.651397	1.57069	0.0024039	0.023325
148261	rno-miR-208a-5p	0.596458	1.512	0.00795146	0.0267647
14285	rno-miR-487b-3p	0.595034	1.51051	0.000366729	0.023325
11024	rno-miR-223-3p	0.59102	1.50631	0.00345893	0.023325
11246	rno-miR-434-3p	0.53972	1.45369	0.0287338	0.0488239
27536	rno-miR-190a-5p	0.537624	1.45158	0.0142713	0.0326547
19596	rno-miR-30d-5p	0.515989	1.42997	0.00758653	0.0267647
42763	rno-miR-347	0.51502	1.42901	0.00338976	0.023325
148059	rno-miR-493-5p	0.512981	1.427	0.00357371	0.023325
145638	rno-miR-29a-5p	0.512554	1.42657	0.0018215	0.023325
42866	rno-miR-451-5p	0.508161	1.42224	0.0183341	0.0369418
148417	rno-miR-1188-3p	0.506963	1.42106	0.00343425	0.023325
42472	rno-miR-190b-5p	0.50219	1.41636	0.00123271	0.023325
145845	rno-miR-20a-5p	0.499457	1.41368	0.0101218	0.0275858
10947	rno-miR-142-3p	0.494649	1.40898	0.00688948	0.0266175
42670	rno-miR-500-3p	0.494146	1.40849	0.0104505	0.0279371
42641	rno-miR-145-5p	0.489894	1.40434	0.000539155	0.023325
11040	rno-miR-29b-3p	0.487892	1.40239	0.000506595	0.023325
18739	rno-miR-186-5p	0.485043	1.39963	0.00440943	0.0234854
17752	rno-let-7f-5p	0.483888	1.39851	0.00328604	0.023325
10990	rno-miR-196a-5p	0.48342	1.39805	0.0114508	0.0288991
10998	rno-miR-19b-3p	0.482586	1.39725	0.00571476	0.0261523
42686	rno-miR-136-3p	0.480943	1.39566	0.00473072	0.0234854
42592	rno-miR-338-3p	0.475179	1.39009	0.00702611	0.0266175
42708	rno-miR-99a-5p	0.47511	1.39002	0.0100397	0.0275858
10306	rno-miR-146b-5p	0.474387	1.38933	0.00792559	0.0267647
42953	rno-miR-101b-3p	0.470294	1.38539	0.0154815	0.0337098
13485	rno-miR-10a-5p	0.46571	1.381	0.00017147	0.023325
30687	rno-miR-93-5p	0.458965	1.37455	0.00942155	0.0275858
148175	rno-miR-1843-3p	0.458251	1.37388	0.0106648	0.0282304
4700	rno-miR-140-5p	0.457398	1.37306	0.00149311	0.023325
147506	rno-miR-21-5p	0.457148	1.37282	0.0154533	0.0337098
19595	rno-miR-30a-3p	0.455923	1.37166	0.0121673	0.0295963
169075	rno-miR-92a-3p	0.44801	1.36416	0.00210808	0.023325
145677	rno-miR-139-5p	0.445386	1.36168	0.0116502	0.0288991
10952	rno-miR-146a-5p	0.443235	1.35965	0.0134529	0.0317726
42865	rno-miR-181a-5p	0.442196	1.35867	0.0180284	0.0365991
11182	rno-miR-98-5p	0.437612	1.35436	0.00527558	0.0245587
168687	rno-miR-29a-3p	0.435399	1.35228	0.00235768	0.023325
42630	rno-miR-140-3p	0.435242	1.35214	0.00160505	0.023325
147198	rno-miR-26a-5p	0.428619	1.34594	0.00683606	0.0266175
10972	rno-miR-181b-5p	0.425009	1.34258	0.00834506	0.0271466
168586	rno-miR-34a-5p	0.424609	1.34221	0.00607616	0.0266175
11273	rno-miR-352	0.423003	1.34072	0.00583811	0.0262715
11041	rno-miR-29c-3p	0.422846	1.34057	0.00977349	0.0275858
42682	rno-miR-25-3p	0.422772	1.3405	0.00490999	0.0234854
145943	rno-miR-100-5p	0.417028	1.33517	0.00675826	0.0266175
11092	rno-miR-378a-5p	0.416836	1.335	0.00249652	0.023325
11260	rno-miR-151-5p	0.415876	1.33411	0.00647694	0.0266175
10985	rno-miR-191a-5p	0.413655	1.33206	0.00393465	0.0234854
27533	rno-miR-320-3p	0.41248	1.33097	0.00184508	0.023325
14300	rno-miR-29c-5p	0.410709	1.32934	0.0135328	0.0317726
11234	rno-miR-350	0.405861	1.32488	0.0112935	0.0288991
148098	rno-miR-374-5p	0.40572	1.32475	0.00413106	0.0234854
169408	rno-miR-181d-5p	0.403929	1.32311	0.00495313	0.0234854
10997	rno-miR-19a-3p	0.40217	1.32149	0.0108888	0.0285436
11208	rno-miR-207	0.400587	1.32004	0.0101547	0.0275858
42739	rno-miR-339-5p	0.399267	1.31884	0.000880748	0.023325
9938	rno-let-7i-5p	0.398254	1.31791	0.013857	0.0322534
33902	rno-miR-128-3p	0.395261	1.31518	0.0040203	0.0234854
148316	rno-miR-134-3p	0.394305	1.31431	0.00319151	0.023325
17653	rno-miR-133a-5p	0.391166	1.31145	0.0191431	0.0380047
28456	rno-miR-675-3p	0.39027	1.31064	0.00276785	0.023325
145676	rno-miR-30e-3p	0.38879	1.30929	0.00457238	0.0234854
146086	rno-miR-30a-5p	0.388694	1.30921	0.0141444	0.032641
145968	rno-let-7d-5p	0.387268	1.30791	0.00466456	0.0234854
17280	rno-miR-15b-5p	0.386635	1.30734	0.0174477	0.0360927
148309	rno-miR-3068-3p	0.380113	1.30144	0.0114872	0.0288991
147162	rno-let-7a-5p	0.380087	1.30142	0.0101838	0.0275858
146112	rno-miR-30b-5p	0.38	1.30134	0.0193787	0.0380463
31026	rno-miR-101a-3p	0.375551	1.29734	0.0167423	0.0355142
14301	rno-miR-361-5p	0.375336	1.29714	0.010217	0.0275858
11184	rno-miR-99b-5p	0.374961	1.2968	0.00764803	0.0267647
42532	rno-miR-22-5p	0.372982	1.29503	0.00340752	0.023325
169336	rno-miR-17-5p	0.372903	1.29496	0.0280163	0.0484897
145633	rno-let-7d-3p	0.372454	1.29455	0.00366382	0.023325
42950	rno-miR-24-2-5p	0.362009	1.28521	0.00433704	0.0234854
146008	rno-miR-26b-5p	0.356779	1.28056	0.0152331	0.0337098
11007	rno-miR-206-3p	0.352406	1.27669	0.00339161	0.023325
147199	rno-miR-27b-3p	0.350201	1.27474	0.00495804	0.0234854
145840	rno-let-7f-1-3p	0.347971	1.27277	0.00309757	0.023325
11005	rno-miR-204-5p	0.344194	1.26944	0.000505795	0.023325
42887	rno-miR-331-3p	0.343337	1.26869	0.0145241	0.0326792
13143	rno-miR-301a-3p	0.338802	1.26471	0.0100953	0.0275858
148397	rno-miR-664-1-5p	0.336891	1.26303	0.00898796	0.0275858
10138	rno-miR-130a-3p	0.336082	1.26232	0.0269236	0.0472118
14271	rno-miR-539-5p	0.334173	1.26065	0.0144844	0.0326792
19582	rno-miR-106b-5p	0.325118	1.25277	0.0129494	0.030941
145820	rno-let-7c-5p	0.323643	1.25149	0.021304	0.0405076
30768	rno-miR-674-5p	0.315606	1.24453	0.00870876	0.0275858
42969	rno-miR-10b-3p	0.312708	1.24204	0.0179894	0.0365991
28191	rno-miR-30e-5p	0.310779	1.24038	0.00677663	0.0266175
11022	rno-miR-221-3p	0.306885	1.23703	0.0167969	0.0355142
17853	rno-miR-30d-3p	0.305306	1.23568	0.00857673	0.0275681
148271	rno-miR-328b-3p	0.302451	1.23324	0.0027342	0.023325
46210	rno-miR-1249	0.294121	1.22614	0.00978293	0.0275858
168872	rno-miR-24-1-5p	0.289684	1.22237	0.0196068	0.0380622
13148	rno-miR-195-5p	0.285451	1.21879	0.019736	0.0380622
145998	rno-miR-465-5p	0.279839	1.21406	0.00892867	0.0275858
42732	rno-miR-532-3p	0.277042	1.21171	0.0287519	0.0488239
42923	rno-miR-30c-5p	0.273276	1.20855	0.0080294	0.0267647
148322	rno-miR-3541	0.253502	1.1921	0.015631	0.033763
145640	rno-miR-328a-3p	0.244035	1.1843	0.0069661	0.0266175
11245	rno-miR-433-5p	0.242112	1.18272	0.0175116	0.0360927
145995	rno-miR-196b-3p	0.240479	1.18138	0.00996714	0.0275858
17854	rno-miR-106b-3p	0.212658	1.15882	0.0284582	0.0488239
42730	rno-miR-423-3p	0.203528	1.15151	0.0244094	0.0446135
145852	rno-miR-210-3p	0.182311	1.1347	0.0253461	0.0459292
148011	rno-miR-702-3p	0.16958	1.12473	0.026516	0.0471007
42769	rno-let-7b-3p	0.168983	1.12427	0.0270131	0.0472118
148215	rno-miR-3591	-0.196584	-1.14598	0.0169632	0.0355142
148568	rno-miR-3586-5p	-0.212824	-1.15895	0.00791466	0.0267647
148609	rno-miR-487b-5p	-0.218562	-1.16357	0.00823106	0.0271023
42767	rno-miR-34c-3p	-0.235135	-1.17702	0.0271031	0.0472118
147366	rno-miR-320-5p	-0.241971	-1.18261	0.0101991	0.0275858
148608	rno-miR-551b-5p	-0.243409	-1.18379	0.014774	0.0329668
42723	rno-miR-195-3p	-0.24777	-1.18737	0.0126089	0.0303965
148401	rno-miR-185-3p	-0.252202	-1.19102	0.00749153	0.0267647
148488	rno-miR-3590-5p	-0.269743	-1.20559	0.0194459	0.0380463
148592	rno-miR-448-5p	-0.273202	-1.20849	0.0261794	0.0468108
169053	rno-miR-130b-5p	-0.283861	-1.21745	0.00256148	0.023325
17818	rno-miR-27a-5p	-0.285093	-1.21849	0.0200034	0.0383044
148044	rno-miR-450a-3p	-0.289313	-1.22206	0.00645205	0.0266175
32608	rno-miR-761	-0.29915	-1.23042	0.00426895	0.0234854
148099	rno-miR-344b-2-3p	-0.30047	-1.23155	0.0223288	0.0415777
148584	rno-miR-3572	-0.301969	-1.23283	0.00680101	0.0266175
148611	rno-miR-3576	-0.303436	-1.23408	0.0110354	0.0286497
42570	rno-miR-194-3p	-0.308349	-1.23829	0.0244548	0.0446135
42703	rno-miR-490-3p	-0.310824	-1.24042	0.00453219	0.0234854
30681	rno-miR-376c-3p	-0.327438	-1.25478	0.0188609	0.0377219
148337	rno-miR-3592	-0.328607	-1.2558	0.00115396	0.023325
11221	rno-miR-300-3p	-0.330672	-1.2576	0.00709799	0.0266175
168968	rno-miR-147	-0.372698	-1.29477	0.0101477	0.0275858
148389	rno-miR-3571	-0.380092	-1.30142	0.0120643	0.0295963
42933	rno-miR-466b-5p	-0.385997	-1.30676	0.00320038	0.023325
42845	rno-miR-125b-2-3p	-0.392431	-1.3126	0.00745871	0.0267647
148068	rno-miR-758-5p	-0.39408	-1.3141	0.00438565	0.0234854
29575	rno-miR-32-3p	-0.432433	-1.34951	0.0025878	0.023325
42694	rno-miR-485-3p	-0.436425	-1.35325	0.000853551	0.023325
148594	rno-miR-466d	-0.459075	-1.37466	0.00173689	0.023325
42826	rno-miR-300-5p	-0.472705	-1.38771	0.00350076	0.023325
148348	rno-miR-3573-3p	-0.482423	-1.39709	0.0260713	0.0468108
148530	rno-miR-466c-3p	-0.48463	-1.39923	0.00212481	0.023325
148280	rno-miR-466b-2-3p	-0.493284	-1.40765	0.00200362	0.023325
42586	rno-miR-466c-5p	-0.504794	-1.41892	0.00059083	0.023325
42462	rno-miR-883-5p	-0.511072	-1.42511	0.00173816	0.023325
148483	rno-miR-466b-1-3p	-0.54785	-1.46191	0.00214538	0.023325
148583	rno-miR-3584-3p	-0.621116	-1.53806	0.0218436	0.0412431
42770	rno-miR-665	-0.635079	-1.55302	0.00740995	0.0267647
148139	rno-miR-3596c	-0.731199	-1.66002	0.00668381	0.0266175
17896	rno-miR-21-3p	-0.782872	-1.72055	0.00191342	0.023325
